# Supplementary material for: Whole Blood Gene Expression Profiling in Preclinical and Clinical Cattle Infected with Atypical Bovine Spongiform Encephalopathy
Source: PLoS One. 2016 Apr 13;11(4):e0153425. doi: 10.1371/journal.pone.0153425 (PMC4830546; doi:10.1371/journal.pone.0153425)
Supplement: S1 Table — FC = fold change. Common DEGs between preclinical and clinical animals are highlighted in bold. (XLSX) [file pone.0153425.s003.xlsx]

## Sheet: Sheet1
S1 Table. Differentially expressed genes found in preclinical animals versus controls (PvsCtrl) by the microarray analysis.a
Probe ID	Gene Symbol	Gene Name	P value	FC
Bt.6653.2.A1_at	ALKBH4	alkB, alkylation repair homolog 4 (E. coli)	0.408574	-2073421355
Bt.16101.1.S1_s_at	GNLY /// LOC100300483	granulysin /// antimicrobial peptide NK-lysin-like	3.26434	-5322166008
Bt.28383.1.S1_at	GNLY	granulysin	0.54261	-6318051817
Bt.16101.1.S1_at	GNLY	granulysin	0.000116729	-6409754932
Bt.26326.1.A1_at	MTBP	Mdm2, transformed 3T3 cell double minute 2, p53 binding protein (mouse) binding protein, 104kDa	0.0002952	3433559593
Bt.9549.1.S1_at	HOPX	HOP homeobox	0.000431301	-2017112705
Bt.8586.1.S1_at	LOC512150	myeloid-associated differentiation marker-like	0.000507071	3800336234
Bt.21996.1.S1_at	IGHE	Immunoglobulin heavy constant epsilon	0.001120384	-3723783079
Bt.2529.1.S1_at	MT2A	metallothionein 2A	0.001192519	-2266633792
Bt.9921.1.A1_at	RASAL2	RAS protein activator like 2	0.001297923	2203887849
Bt.9265.2.S1_at	BATF	basic leucine zipper transcription factor, ATF-like	0.001610901	-2290475144
Bt.14153.1.S1_at	NEB	nebulin	0.001728868	-4173565071
Bt.16861.1.A1_at	LOC515128	major facilitator superfamily domain-containing protein 4-like	0.001732474	3005594418
Bt.24543.1.A1_at	KCTD1	potassium channel tetramerisation domain containing 1	0.002146226	3758309585
Bt.12986.1.S1_at	MAD2L1	MAD2 mitotic arrest deficient-like 1 (yeast)	0.002780345	-2423440513
Bt.20330.1.S1_at	PRSS23	protease, serine, 23	0.00288826	-3843662644
Bt.22526.1.S1_at	HSPB8	heat shock 22kDa protein 8	0.002975095	-2431188259
Bt.21221.1.S1_at	LST1	leukocyte specific transcript 1	0.003353065	-2555483285
Bt.26259.1.A1_at	ZNF462	zinc finger protein 462	0.003671127	5136319948
Bt.8804.1.S1_at	NELL2	NEL-like 2 (chicken)	0.003784769	-2391579251
Bt.17586.2.S1_at	CAMSAP1	calmodulin regulated spectrin-associated protein 1	0.003795748	2019076077
Bt.18253.1.A1_at	KIAA1324L	KIAA1324-like ortholog	0.003836959	3208613028
Bt.27161.1.A1_at	C16H1orf114	chromosome 16 open reading frame, human C1orf114	0.003905054	2782753149
Bt.28679.1.A1_at	DEPDC5	DEP domain containing 5	0.004559788	2336386723
Bt.28654.1.S1_at	LOC100850906 /// USP42	ubiquitin carboxyl-terminal hydrolase 42-like /// ubiquitin specific peptidase 42	0.004591851	3587057863
Bt.9265.1.A1_at	BATF	basic leucine zipper transcription factor, ATF-like	0.004660547	-207687785
Bt.16088.1.A1_at	MYO5C	myosin VC	0.006058544	2260997693
Bt.2334.1.S1_at	CD68	CD68 molecule	0.006175627	-2116183483
Bt.18013.1.A1_at	RERE	arginine-glutamic acid dipeptide (RE) repeats	0.006314299	339946833
Bt.23123.1.S1_at	BHLHE40	basic helix-loop-helix family, member e40	0.00634614	-2096927552
Bt.5021.1.S1_at	FBN1	fibrillin 1	0.00662959	5660873982
Bt.19308.1.S1_at	BACH2	BTB and CNC homology 1, basic leucine zipper transcription factor 2	0.006707877	3791744284
Bt.3780.1.S1_at	C10H5orf13	chromosome 10 open reading frame, human C5orf13	0.006805991	248066491
Bt.9504.1.A1_at	CCL4	chemokine (C-C motif) ligand 4	0.006855416	-2763047002
Bt.18321.1.A1_at	GNB4	guanine nucleotide binding protein (G protein), beta polypeptide 4	0.007731189	7175715595
Bt.20833.3.A1_at	NHLRC2	NHL repeat containing 2	0.007807875	2825468585
Bt.20687.1.A1_at	C5H12orf35	chromosome 5 open reading frame, human C12orf35	0.008980035	2778880841
Bt.26636.1.S1_at	NKG7	natural killer cell group 7 sequence	0.009073203	-2233681786
Bt.28040.1.S1_at	LOC781494	myeloid-associated differentiation marker-like	0.009600493	-35902027
Bt.21979.1.S1_at	CXCR6	chemokine (C-X-C motif) receptor 6	0.010253518	-2117769095
Bt.27421.1.S1_at	ARHGEF2	Rho/Rac guanine nucleotide exchange factor (GEF) 2	0.010686731	-2262543508
Bt.16003.1.S1_at	PYGM	phosphorylase, glycogen, muscle	0.010890201	285480338
Bt.13466.1.S1_at	OSBPL6	oxysterol binding protein-like 6	0.011073947	2221604986
Bt.20257.2.S1_at	BCNT2	Bucentaur-2	0.011081507	-2738164539
Bt.15915.1.S1_at	LRRC70	leucine rich repeat containing 70	0.011214219	2227712977
Bt.16916.3.S1_at	KLF11	Kruppel-like factor 11	0.011418014	3369654731
Bt.17019.1.A1_at	FOXP1	Forkhead box P1	0.011581447	2405345128
Bt.28637.1.S1_at	LOC100848843	myeloid-associated differentiation marker-like	0.011707712	3014961354
Bt.17789.1.A1_at	ST8SIA4	ST8 alpha-N-acetyl-neuraminide alpha-2,8-sialyltransferase 4	0.011973422	-2771219294
Bt.611.1.S2_at	CXCL2 /// GRO1	chemokine (C-X-C motif) ligand 2 /// chemokine (C-X-C motif) ligand 1 (melanoma growth stimulating activity, alpha)	0.011992103	2096796782
Bt.13469.1.S1_at	SDSL	serine dehydratase-like	0.012838906	-3006582899
Bt.6147.1.S1_a_at	METTL12	methyltransferase like 12	0.013289522	-2148109245
Bt.10077.1.S3_at	IRF1	interferon regulatory factor 1	0.013799672	-2251490809
Bt.2899.1.S2_at	FOS	FBJ murine osteosarcoma viral oncogene homolog	0.015460672	2935021431
Bt.24630.2.S1_at	41527	septin 10	0.015671388	-2633086313
Bt.27318.1.S1_at	SMARCA1	SWI/SNF related, matrix associated, actin dependent regulator of chromatin, subfamily a, member 1	0.015702664	2100749745
Bt.213.1.S1_at	CD163L1	CD163 molecule-like 1	0.015793712	3562960382
Bt.15812.1.A1_at	FAM126B	family with sequence similarity 126, member B	0.016019625	2021531924
Bt.28908.1.A1_at	GBP4 /// LOC507055	guanylate binding protein 4 /// guanylate binding protein 4-like	0.01603909	-2240723797
Bt.21191.2.A1_at	PDE4DIP	phosphodiesterase 4D interacting protein	0.016402928	2339557237
Bt.2841.2.S1_a_at	WARS	tryptophanyl-tRNA synthetase	0.017318023	-2145560437
Bt.22854.1.S1_at	CA2	carbonic anhydrase II	0.018443403	-2841235349
Bt.13060.1.S1_at	KDM6A	lysine (K)-specific demethylase 6A	0.01853307	2069305803
Bt.1711.1.A1_at	LOC615263	uncharacterized LOC615263	0.018681438	-2203411011
Bt.27913.1.A1_at	BDP1	B double prime 1, subunit of RNA polymerase III transcription initiation factor IIIB	0.018980505	2867449178
Bt.21868.2.S1_at	IGSF6	immunoglobulin superfamily, member 6	0.019394875	-2341457664
Bt.6968.1.S1_at	IPCEF1	Interaction protein for cytohesin exchange factors 1	0.019447649	2054903512
Bt.9675.1.S1_at	LOC100847724	extracellular peptidase inhibitor-like	0.019777239	-2814448595
Bt.18474.2.A1_at	SHOC2	soc-2 suppressor of clear homolog (C. elegans)	0.020541708	-2406103095
Bt.3589.2.A1_at	TLE1	transducin-like enhancer of split 1 (E(sp1) homolog, Drosophila)	0.020929403	2085151675
Bt.11942.1.S1_at	COL18A1	collagen, type XVIII, alpha 1	0.021571098	2099788476
Bt.15334.2.A1_at	STAT3	Signal transducer and activator of transcription 3 (acute-phase response factor)	0.022462605	-3238294393
Bt.5878.2.S1_at	SDS	serine dehydratase	0.0227738	-202673106
Bt.18002.1.A1_at	ZNF470	zinc finger protein 470	0.022879817	217291448
Bt.10831.2.S1_at	LYN	v-yes-1 Yamaguchi sarcoma viral related oncogene homolog	0.023218253	-2415230997
Bt.24923.2.S1_a_at	SEL1L3	sel-1 suppressor of lin-12-like 3 (C. elegans)	0.023623097	-2159052507
Bt.9841.1.S1_at	MIR21	microRNA mir-21	0.023915461	-2451761438
Bt.24645.1.A1_at	NAA25	N(alpha)-acetyltransferase 25, NatB auxiliary subunit	0.024170311	2834021351
Bt.18234.1.S1_at	IGSF6	immunoglobulin superfamily, member 6	0.02418693	-3289425516
Bt.29009.1.A1_at	RYR3	ryanodine receptor 3	0.024825953	-4657142424
Bt.20883.1.S1_at	ANG	angiogenin, ribonuclease, RNase A family, 5	0.025157502	-2009534972
Bt.49.1.S1_at	CD40LG	CD40 ligand	0.02628097	-2785566827
Bt.17280.1.S1_at	PLEKHH1	pleckstrin homology domain-containing family H member 1-like	0.027784829	2124627471
Bt.887.1.S1_at	DYNC1LI2	dynein, cytoplasmic 1, light intermediate chain 2	0.028323959	2012837643
Bt.25501.1.A1_at	LOC786796	antigen WC1.1-like	0.028477475	3468477153
Bt.13390.2.S1_a_at	DECR1	2,4-dienoyl CoA reductase 1, mitochondrial	0.030378444	-2020197981
Bt.3352.1.S1_at	ASIP	agouti signaling protein	0.031071768	-2206725639
Bt.1847.1.S1_at	LOC789748	Sialic acid-binding Ig-like lectin 14-like	0.031183536	-2125094008
Bt.17528.1.A1_at	LOC534002 /// SRRM2	uncharacterized LOC534002 /// serine/arginine repetitive matrix 2	0.031756871	2124374887
Bt.19930.1.A1_at	GPR35	G protein-coupled receptor 35	0.031776266	2468161535
Bt.3805.1.S1_at	BOLA-N /// JSP.1 /// LOC100125916	MHC class I antigen /// MHC Class I JSP.1 /// uncharacterized protein 100125016	0.03379549	4279673955
Bt.727.3.S1_a_at	NUP37	nucleoporin 37kDa	0.034796645	-2114106482
Bt.27760.1.S1_at	BoLA /// BOLA-A	major histocompatibility complex, class I, A /// major histocompatibility complex, class I, A	0.035222937	-3645447369
Bt.19623.1.S1_at	EVI2B	ecotropic viral integration site 2B	0.036372065	-4725551223
Bt.6851.1.S1_at	B4GALT5	UDP-Gal:betaGlcNAc beta 1,4- galactosyltransferase, polypeptide 5	0.036474694	2430687452
Bt.22301.1.S1_at	ATP6V0A4	ATPase, H+ transporting, lysosomal V0 subunit a4	0.037208653	-2049683355
Bt.11925.2.S1_a_at	TM2D3	TM2 domain containing 3	0.038146168	-2111143324
Bt.5294.2.S1_at	SNRNP35	small nuclear ribonucleoprotein 35kDa (U11/U12)	0.038547398	-2169998833
Bt.22390.1.S1_at	HPS3	Hermansky-Pudlak syndrome 3	0.039507529	2146784558
Bt.20640.1.A1_at	C22H3orf64	chromosome 22 open reading frame, human C3orf64	0.040331	2090143186
Bt.17311.2.S1_at	RP2	retinitis pigmentosa 2 (X-linked recessive)	0.040496762	-2250301891
Bt.1075.1.A1_at	ZNF24	zinc finger protein 24	0.042303384	3110215704
Bt.21668.1.S1_at	LOC100848808	uncharacterized LOC100848808	0.04338765	2190189012
Bt.14590.1.A1_at	BLK	B lymphoid tyrosine kinase	0.043482471	2435652802
Bt.11278.1.S1_at	ENAH	enabled homolog (Drosophila)	0.045303147	2489996446
Bt.5341.1.S1_at	OGN	osteoglycin	0.045512901	2870863769
Bt.23172.1.S1_at	BAX	BCL2-associated X protein	0.04560437	-2431726003
Bt.23911.1.A1_at	XIST	X (inactive)-specific transcript	0.045864812	-3323912826
Bt.1736.1.A1_at	SOCS1	suppressor of cytokine signaling 1	0.046676508	-206052652
Bt.21986.1.A1_a_at	USP7	ubiquitin specific peptidase 7 (herpes virus-associated)	0.048842491	2348084487
Bt.13899.1.A1_at	ENPP1	ectonucleotide pyrophosphatase/phosphodiesterase 1	0.048924661	4733390448
Bt.26430.1.S1_at	ZNF184	zinc finger protein 184	0.049703449	2099151174
Bt.13367.1.A1_at	XIST	X (inactive)-specific transcript	0.049851701	-3535455136
a FC= fold change. Common DEGs between preclinical and clinical animals are highlighted in bold.
