# Supplementary material for: Whole Blood Gene Expression Profiling in Preclinical and Clinical Cattle Infected with Atypical Bovine Spongiform Encephalopathy
Source: PLoS One. 2016 Apr 13;11(4):e0153425. doi: 10.1371/journal.pone.0153425 (PMC4830546; doi:10.1371/journal.pone.0153425)
Supplement: S2 Table — FC = fold change. Common DEGs between preclinical and clinical animals are highlighted in bold. (XLSX) [file pone.0153425.s004.xlsx]

## Sheet: Sheet1
S2 Table. Differentially expressed genes found in clinical animals versus controls (CvsCtrl) by the microarray analysis.a
Probe ID	Gene Symbol	Gene Name	P value	FC
Bt.6653.2.A1_at	ALKBH4	alkB, alkylation repair homolog 4 (E. coli)	8.04E-08	-258889
Bt.2908.1.A1_at	PRMT2	Protein arginine methyltransferase 2	2.37E-06	2469058
Bt.23505.1.S1_at	PDK4	pyruvate dehydrogenase kinase, isozyme 4	1.02E-05	5793527
Bt.21322.1.S1_at	MYLPF	Myosin light chain, phosphorylatable, fast skeletal muscle	1.03E-05	-221363
Bt.21996.1.S1_at	IGHE	Immunoglobulin heavy constant epsilon	1.61E-05	-699606
Bt.28148.2.A1_at	FOXP4	forkhead box P4	3.03E-05	-206036
Bt.21980.1.S1_at	CD72	CD72 molecule	3.33E-05	-229284
Bt.24923.2.S1_a_at	SEL1L3	sel-1 suppressor of lin-12-like 3 (C. elegans)	3.87E-05	-517211
Bt.29143.1.S1_at	BCL11A	B-cell CLL/lymphoma 11A (zinc finger protein)	5.57E-05	-28094
Bt.24236.1.S1_at	DLC1	deleted in liver cancer 1	5.63E-05	3367803
Bt.13330.2.A1_at	PDK4	pyruvate dehydrogenase kinase, isozyme 4	6.07E-05	6195942
Bt.13974.1.A1_at	BANK1	B-cell scaffold protein with ankyrin repeats 1	6.11E-05	-345384
Bt.9265.1.A1_at	BATF	basic leucine zipper transcription factor, ATF-like	6.96E-05	-31375
Bt.20540.3.A1_at	CD79B	CD79b molecule, immunoglobulin-associated beta	7.22E-05	-383203
Bt.13330.1.S1_at	PDK4	pyruvate dehydrogenase kinase, isozyme 4	9.83E-05	4600358
Bt.10084.1.S1_at	CASP3	caspase 3, apoptosis-related cysteine peptidase	0.000107	3276423
Bt.8586.1.S1_at	LOC512150	myeloid-associated differentiation marker-like	0.000122	4624379
Bt.9262.1.A1_at	SPIB	Spi-B transcription factor (Spi-1/PU.1 related)	0.000125	-769558
Bt.24923.1.S1_at	SEL1L3	sel-1 suppressor of lin-12-like 3 (C. elegans)	0.000147	-730421
Bt.9265.2.S1_at	BATF	basic leucine zipper transcription factor, ATF-like	0.000148	-288579
Bt.17964.2.A1_s_at	HPS4	Hermansky-Pudlak syndrome 4	0.000149	-200768
Bt.20020.1.S1_at	HABP4	hyaluronan binding protein 4	0.00015	-338826
Bt.21959.2.S1_at	TMEM64	transmembrane protein 64	0.000185	-204161
Bt.24112.1.A1_at	CXHXorf57	chromosome X open reading frame, human CXorf57	0.000187	-508468
Bt.25031.1.S1_at	NAV3	neuron navigator 3	0.000196	-489601
Bt.1663.1.A1_at	BPHL	biphenyl hydrolase-like (serine hydrolase)	0.000215	-232873
Bt.16122.1.S1_at	SORD	sorbitol dehydrogenase	0.000219	2348964
Bt.14153.1.S1_at	NEB	nebulin	0.000259	-574277
Bt.13384.1.S1_at	CD19 /// LOC100298507	CD19 molecule /// uncharacterized LOC100298507	0.000294	-329054
Bt.6372.1.A1_at	LOC504861	solute carrier family 7 (cationic amino acid transporter, y+ system), member 3-like	0.000296	2864839
Bt.20540.1.S1_at	CD79B	CD79b molecule, immunoglobulin-associated beta	0.000304	-735794
Bt.13750.1.A1_at	TRIM2	tripartite motif containing 2	0.000316	-658427
Bt.17854.1.A1_at	POU2AF1	POU class 2 associating factor 1	0.000327	-297625
Bt.12986.1.S1_at	MAD2L1	MAD2 mitotic arrest deficient-like 1 (yeast)	0.000341	-305776
Bt.3313.1.A1_at	ARHGAP24	Rho GTPase activating protein 24	0.000348	-377782
Bt.22139.1.S1_at	COBLL1	COBL-like 1	0.000356	-539413
Bt.11662.1.A1_at	GPX7	glutathione peroxidase 7	0.000363	-281077
Bt.24929.1.A1_at	RG9MTD3	RNA (guanine-9-) methyltransferase domain containing 3	0.00038	3120459
Bt.2129.1.S1_at	LOC100850064	versican core protein-like	0.000384	2666271
Bt.1565.1.S1_at	ELL3	elongation factor RNA polymerase II-like 3	0.00039	-265339
Bt.12694.1.S1_at	TNFRSF21	tumor necrosis factor receptor superfamily, member 21	0.00043	-251584
Bt.19049.1.S1_at	KIAA1383	KIAA1383 ortholog	0.000434	-220078
Bt.21988.1.S1_at	VSIG10	V-set and immunoglobulin domain containing 10	0.000497	-248535
Bt.16916.1.S1_at	KLF11	Kruppel-like factor 11	0.000546	2979181
Bt.16916.3.S1_at	KLF11	Kruppel-like factor 11	0.000592	5891361
Bt.13130.1.S1_at	CD40	CD40 molecule, TNF receptor superfamily member 5	0.000596	-249742
Bt.23123.1.S1_at	BHLHE40	basic helix-loop-helix family, member e40	0.000616	-26755
Bt.6407.1.S1_at	PXDC1	chromosome 23 open reading frame, human C6orf145	0.000642	-322014
Bt.411.1.S1_at	NRG1	neuregulin 1	0.000704	4923198
Bt.2158.2.S1_at	MS4A1	membrane-spanning 4-domains, subfamily A, member 1	0.000714	-394905
Bt.2856.1.S1_at	C5H12orf57	chromosome 5 open reading frame, human C12orf57	0.000746	-210791
Bt.28909.1.A1_at	SPECC1	Sperm antigen with calponin homology and coiled-coil domains 1	0.00078	2428876
Bt.8795.1.S1_at	DYSF	dysferlin, limb girdle muscular dystrophy 2B (autosomal recessive)	0.000781	4684315
Bt.27193.1.A1_at	FAM43A	family with sequence similarity 43, member A	0.000784	-211953
Bt.22230.1.S1_at	ZDHHC14	zinc finger, DHHC-type containing 14	0.000789	-308966
Bt.2158.1.S1_at	MS4A1	membrane-spanning 4-domains, subfamily A, member 1	0.000808	-319768
Bt.24630.2.S1_at	41527	septin 10	0.000831	-421143
Bt.4798.1.S2_at	SCD	stearoyl-CoA desaturase (delta-9-desaturase)	0.000859	-231076
Bt.3236.1.A1_at	ARHGEF3	Rho guanine nucleotide exchange factor (GEF) 3	0.000896	-235071
Bt.5282.1.S1_at	POLD2	polymerase (DNA directed), delta 2, regulatory subunit 50kDa	0.000967	-219019
Bt.26575.2.A1_at	CXCR5	chemokine (C-X-C motif) receptor 5	0.000997	-232683
Bt.4338.1.S1_at	CD22	CD22 molecule	0.001171	-224203
Bt.16101.1.S1_s_at	GNLY /// LOC100300483	granulysin /// antimicrobial peptide NK-lysin-like	0.001192	-327879
Bt.23254.1.S1_at	LOC100848655 /// LOC506261 /// YWHAQ	uncharacterized LOC100848655 /// tyrosine 3-monooxygenase/tryptophan 5-monooxygenase activation protein, theta polypeptide pseudogene /// tyrosine 3-monooxygenase/tryptophan 5-monooxygenase activation protein, theta polypeptide	0.001246	-20575
Bt.4436.1.S1_a_at	CD79A	CD79a molecule, immunoglobulin-associated alpha	0.001309	-314345
Bt.17081.2.S1_at	LMO2	LIM domain only 2 (rhombotin-like 1)	0.001345	-338335
Bt.6968.1.S1_at	IPCEF1	Interaction protein for cytohesin exchange factors 1	0.00137	2861377
Bt.18566.1.A1_at	LOC539805	uncharacterized LOC539805	0.00141	-243307
Bt.17081.1.A1_at	LMO2	LIM domain only 2 (rhombotin-like 1)	0.001471	-257168
Bt.15705.1.S1_at	DSTN	destrin (actin depolymerizing factor)	0.001473	2875842
Bt.18955.1.S1_at	LOC100847382	uncharacterized LOC100847382	0.001504	-45565
Bt.25105.2.A1_at	ALPK1	alpha-kinase 1	0.001521	217213
Bt.22130.1.S1_at	IFIT5	interferon-induced protein with tetratricopeptide repeats 5	0.001606	2286353
Bt.9675.1.S1_at	LOC100847724	extracellular peptidase inhibitor-like	0.001612	-442225
Bt.2227.1.S1_at	HLA-DOA	major histocompatibility complex, class II, DO alpha	0.001634	-278696
Bt.13789.1.A1_at	CD14	CD14 molecule	0.001667	216164
Bt.28383.1.S1_at	GNLY	granulysin	0.001738	-369783
Bt.17942.1.S1_at	LBH	limb bud and heart development homolog (mouse)	0.001759	-231317
Bt.21975.1.S1_at	PRF1	perforin 1 (pore forming protein)	0.001798	-220459
Bt.9004.1.S1_at	BCAT2	branched chain amino-acid transaminase 2, mitochondrial	0.001886	-204187
Bt.11259.1.S1_at	IFI27	putative ISG12(a) protein	0.001935	4714503
Bt.3046.2.S1_at	FCN1	ficolin (collagen/fibrinogen domain containing) 1	0.002029	2400038
Bt.22415.2.A1_at	LOC512863	sialic acid-binding Ig-like lectin 14-like	0.002334	2773079
Bt.13510.1.S1_at	HLA-DOB	major histocompatibility complex, class II, DO beta	0.00237	-203945
Bt.18479.1.A1_at	ZNF608	Zinc finger protein 608	0.002433	-229641
Bt.12534.1.S1_at	KCNK17	potassium channel, subfamily K, member 17	0.00248	2293924
Bt.16264.1.A1_at	BRAF	v-raf murine sarcoma viral oncogene homolog B1	0.002549	2435386
Bt.5373.1.S1_at	SLC11A1	solute carrier family 11 (proton-coupled divalent metal ion transporters), member 1	0.002756	2662016
Bt.25776.1.A1_at	ARMC12	armadillo repeat containing 12	0.002794	4133779
Bt.18321.1.A1_at	GNB4	guanine nucleotide binding protein (G protein), beta polypeptide 4	0.00292	9526
Bt.2268.1.S1_at	CERS4	ceramide synthase 4	0.003179	-246699
Bt.24665.1.S1_at	CIITA	class II, major histocompatibility complex, transactivator	0.003355	-26631
Bt.26722.1.A1_a_at	WDFY4	WDFY family member 4	0.003376	-212883
Bt.19592.1.A1_at	AQP9	aquaporin 9	0.003482	2753819
Bt.16101.1.S1_at	GNLY	granulysin	0.003667	-360968
Bt.18955.2.A1_at	LOC100847382	uncharacterized LOC100847382	0.003804	-355967
Bt.22526.1.S1_at	HSPB8	heat shock 22kDa protein 8	0.003919	-235604
Bt.20021.1.S1_at	FTSJ2	FtsJ RNA methyltransferase homolog 2 (E. coli)	0.003984	-207024
Bt.1068.1.A1_at	MYBPH	myosin binding protein H	0.004145	2757759
Bt.20559.1.S1_at	ATP13A3	ATPase type 13A3	0.00418	2371652
Bt.16790.2.S1_at	LOC100847120 /// LOC100850754	uncharacterized LOC100847120 /// uncharacterized LOC100850754	0.004214	-202218
Bt.22214.1.S1_at	CD180	CD180 molecule	0.004234	-252143
Bt.8166.3.A1_s_at	CXXC5	CXXC finger protein 5	0.004581	-242429
Bt.8962.3.S1_s_at	USP18	ubiquitin specific peptidase 18	0.004641	2139119
Bt.16230.1.S1_at	CAMK2N1	calcium/calmodulin-dependent protein kinase II inhibitor 1	0.004657	-222617
Bt.9049.1.S1_at	LOC505709	receptor tyrosine-protein kinase erbB-2-like	0.004757	-23449
Bt.5238.1.S1_at	CHI3L1 /// LOC788983	chitinase 3-like 1 (cartilage glycoprotein-39) /// chitinase-3-like protein 1-like	0.004769	2213068
Bt.21979.1.S1_at	CXCR6	chemokine (C-X-C motif) receptor 6	0.005	-230383
Bt.2129.2.S1_at	LOC100850064	versican core protein-like	0.005074	2093689
Bt.16271.2.A1_at	CLEC4E	C-type lectin domain family 4, member E	0.005098	2923476
Bt.5548.1.S1_at	SLC1A5	solute carrier family 1 (neutral amino acid transporter), member 5	0.005105	2076526
Bt.8804.1.S1_at	NELL2	NEL-like 2 (chicken)	0.005127	-230877
Bt.28654.1.S1_at	LOC100850906 /// USP42	ubiquitin carboxyl-terminal hydrolase 42-like /// ubiquitin specific peptidase 42	0.005177	3512577
Bt.15967.1.S1_at	SIGLEC10	sialic acid binding Ig-like lectin 10	0.00539	-389228
Bt.7145.1.S1_at	GZMB /// LOC100125946	granzyme B (granzyme 2, cytotoxic T-lymphocyte-associated serine esterase 1) /// uncharacterized LOC100125946	0.005396	-448395
Bt.11370.1.A1_at	TP53I13	tumor protein p53 inducible protein 13	0.005531	-231468
Bt.49.1.S1_at	CD40LG	CD40 ligand	0.00558	-376081
Bt.25471.2.A1_at	ATXN3	ataxin 3	0.005741	2050453
Bt.9163.2.S1_at	P2RY10	purinergic receptor P2Y, G-protein coupled, 10	0.005746	-262229
Bt.28687.1.A1_at	ZMYM6NB	ZMYM6 neighbor	0.006379	-251615
Bt.17280.1.S1_at	PLEKHH1	pleckstrin homology domain-containing family H member 1-like	0.006631	2614694
Bt.78.1.S1_at	CRYBB1	crystallin, beta B1	0.006651	-201352
Bt.103.1.S1_at	BPI	bactericidal/permeability-increasing protein	0.006733	7581502
Bt.20922.1.S1_at	OAS1X	2',5'-oligoadenylate synthetase 1, 40/46kDa	0.006781	2991483
Bt.19810.1.A1_at	JAKMIP1	janus kinase and microtubule interacting protein 1	0.006947	-209759
Bt.20226.1.A1_at	CRIM1	cysteine rich transmembrane BMP regulator 1 (chordin-like)	0.007266	-206517
Bt.22301.1.S1_at	ATP6V0A4	ATPase, H+ transporting, lysosomal V0 subunit a4	0.007584	-259576
Bt.22646.1.S1_at	RFX5	regulatory factor X, 5 (influences HLA class II expression)	0.007646	-240457
Bt.27043.1.A1_at	FCER1A	Fc fragment of IgE, high affinity I, receptor for; alpha polypeptide	0.007771	-221251
Bt.3841.1.S1_at	CD83	CD83 molecule	0.008021	-222739
Bt.6408.2.A1_at	GATA2	GATA binding protein 2	0.008156	-368044
Bt.29009.1.A1_at	RYR3	ryanodine receptor 3	0.008242	-641011
Bt.5395.1.S1_a_at	VCAN	versican	0.009071	2707666
Bt.26326.1.A1_at	MTBP	Mdm2, transformed 3T3 cell double minute 2, p53 binding protein (mouse) binding protein, 104kDa	0.009231	2258561
Bt.28040.1.S1_at	LOC781494	myeloid-associated differentiation marker-like	0.009453	-360132
Bt.4497.1.S1_at	CD5	CD5 molecule	0.009957	-241535
Bt.21546.1.S1_at	LOC516579	probable phospholipid-transporting ATPase IIA-like	0.010324	3064368
Bt.20330.1.S1_at	PRSS23	protease, serine, 23	0.010888	-304878
Bt.27767.1.A1_at	LOC100335178	solute carrier family 28 member 3-like	0.010964	495084
Bt.196.1.S1_at	S100A13	S100 calcium binding protein A13	0.011017	-223597
Bt.28543.1.A1_at	KCNN4	potassium intermediate/small conductance calcium-activated channel, subfamily N, member 4	0.011515	-208217
Bt.17120.1.A1_at	EAF2	ELL associated factor 2	0.01156	-224766
Bt.27798.1.A1_at	RBM5	RNA binding motif protein 5	0.01175	2374986
Bt.9504.1.A1_at	CCL4	chemokine (C-C motif) ligand 4	0.01192	-254204
Bt.9974.1.S1_at	CCL3	chemokine (C-C motif) ligand 3	0.011994	-248034
Bt.19620.1.A1_at	IFI44	interferon-induced protein 44	0.012071	2915093
Bt.18208.1.A1_at	ZBTB32	zinc finger and BTB domain containing 32	0.012165	-335778
Bt.25616.1.S1_at	GPR27	G protein-coupled receptor 27	0.012301	2745148
Bt.6147.1.S1_a_at	METTL12	methyltransferase like 12	0.012985	-215448
Bt.22079.1.A1_at	IL1RAP	Interleukin 1 receptor accessory protein	0.01421	2714314
Bt.19014.1.A1_at	NDUFS3	NADH dehydrogenase (ubiquinone) Fe-S protein 3, 30kDa (NADH-coenzyme Q reductase)	0.014304	5461758
Bt.24983.1.A1_at	DYNC2H1	dynein, cytoplasmic 2, heavy chain 1	0.014391	-219426
Bt.26636.1.S1_at	NKG7	natural killer cell group 7 sequence	0.014473	-210643
Bt.11128.1.S1_at	UNG	uracil-DNA glycosylase	0.014991	-200731
Bt.20088.2.S1_a_at	TPPP	tubulin polymerization promoting protein	0.015605	-206478
Bt.15788.1.S1_a_at	BST2	Bone marrow stromal cell antigen 2	0.015955	3712763
Bt.4044.1.S1_at	HMGA1	high mobility group AT-hook 1	0.01666	-229109
Bt.16467.2.A1_at	KLHL8	kelch-like 8 (Drosophila)	0.017278	208429
Bt.155.1.S1_at	IL8	interleukin 8	0.017761	2522328
Bt.16271.1.S1_at	CLEC4E	C-type lectin domain family 4, member E	0.018117	3349495
Bt.15915.1.S1_at	LRRC70	leucine rich repeat containing 70	0.018722	2083044
Bt.17491.1.A1_at	CAMK1D	calcium/calmodulin-dependent protein kinase ID	0.019507	-215114
Bt.17591.1.S1_at	LGR4	leucine-rich repeat containing G protein-coupled receptor 4	0.02012	-281171
Bt.4520.1.S1_at	SCARB1	scavenger receptor class B, member 1	0.020426	2022789
Bt.15705.1.S2_at	DSTN	destrin (actin depolymerizing factor)	0.020876	2632852
Bt.12924.1.S1_at	BRB	brain ribonuclease	0.021122	3783896
Bt.18320.1.A1_at	ANKFY1	ankyrin repeat and FYVE domain containing 1	0.021276	220918
Bt.2749.1.S1_at	CDKN1A	cyclin-dependent kinase inhibitor 1A (p21, Cip1)	0.021749	3073583
Bt.6438.1.A1_at	TGFB2	transforming growth factor, beta 2	0.021773	4065094
Bt.23094.1.A1_at	AKR1C4 /// LOC506594	aldo-keto reductase family 1, member C4 (chlordecone reductase; 3-alpha hydroxysteroid dehydrogenase, type I; dihydrodiol dehydrogenase 4) /// prostaglandin F synthase 1-like	0.021938	-266864
Bt.27767.2.S1_at	LOC100335178 /// SLC28A3	solute carrier family 28 member 3-like /// solute carrier family 28 (sodium-coupled nucleoside transporter), member 3	0.022046	3676325
Bt.24795.1.A1_at	IFIT2	interferon-induced protein with tetratricopeptide repeats 2	0.022364	3435234
Bt.20891.1.S1_at	OAS1Y	2',5'-oligoadenylate synthetase 1, 40/46kDa	0.023008	4713912
Bt.552.1.S1_at	CCL5	chemokine (C-C motif) ligand 5	0.023115	-202779
Bt.24033.1.A1_at	DDX58	DEAD (Asp-Glu-Ala-Asp) box polypeptide 58	0.024828	2369639
Bt.6406.1.S3_at	CEBPD	CCAAT/enhancer binding protein (C/EBP), delta	0.025764	219617
Bt.28828.1.S1_at	LAMP3	lysosomal-associated membrane protein 3	0.026288	-230001
Bt.14626.1.S1_a_at	TMEM159	transmembrane protein 159	0.02736	213337
Bt.27043.2.S1_at	FCER1A	Fc fragment of IgE, high affinity I, receptor for; alpha polypeptide	0.028109	-215095
Bt.28461.1.S1_a_at	INSR	insulin receptor	0.028843	2454372
Bt.1983.1.S1_at	EMR1	EGF-like module-containing mucin-like hormone receptor-like 1-like	0.030432	3612181
Bt.12553.1.S1_at	HP	haptoglobin	0.03201	2515579
Bt.23233.2.S1_at	USP18	ubiquitin specific peptidase 18	0.032331	2538698
Bt.28637.1.S1_at	LOC100848843	myeloid-associated differentiation marker-like	0.032821	2491002
Bt.23566.2.S1_at	LOC100295193	swi5-dependent recombination DNA repair protein 1 homolog	0.03305	-218057
Bt.3448.1.S1_at	MAPK6	Mitogen-activated protein kinase 6	0.033168	2238988
Bt.22857.1.S2_at	TRIB2	tribbles homolog 2 (Drosophila)	0.0333	-202965
Bt.16966.1.S1_at	CXCL10	chemokine (C-X-C motif) ligand 10	0.034218	-357385
Bt.25283.1.A1_at	SLC28A3	Solute carrier family 28 (sodium-coupled nucleoside transporter), member 3	0.034331	3008034
Bt.18440.3.A1_at	LOC510382	guanylate-binding protein 4-like	0.034994	-234074
Bt.7575.1.A1_at	GPT2	glutamic pyruvate transaminase (alanine aminotransferase) 2	0.035319	2011723
Bt.26259.1.A1_at	ZNF462	zinc finger protein 462	0.035876	3067481
Bt.11424.1.S1_at	LOC100850955	myosin light chain kinase, smooth muscle-like	0.035899	2019739
Bt.20878.1.A1_at	SFRS18	Splicing factor, arginine/serine-rich 18	0.037594	2376496
Bt.17473.2.S1_at	RPE	ribulose-5-phosphate-3-epimerase	0.038186	2414582
Bt.19308.1.S1_at	BACH2	BTB and CNC homology 1, basic leucine zipper transcription factor 2	0.038408	2659017
Bt.20653.1.A1_at	PDCD1LG2	programmed cell death 1 ligand 2	0.038804	-250772
Bt.16070.2.S1_at	LOC786352	apolipoprotein L, 1-like	0.039066	-25097
Bt.23559.1.S1_at	TPK1	thiamin pyrophosphokinase 1	0.041027	-210196
Bt.24073.1.S1_at	IL1R2	interleukin 1 receptor, type II	0.041835	5275297
Bt.24154.1.A1_at	TFDP2	transcription factor Dp-2 (E2F dimerization partner 2)	0.041883	2214967
Bt.27440.1.A1_at	BAZ2B	bromodomain adjacent to zinc finger domain, 2B	0.043114	2050492
Bt.11847.1.A1_at	XIST	X (inactive)-specific transcript	0.04506	-226117
Bt.29912.1.S1_at	HEPACAM2	HEPACAM family member 2	0.046421	2039565
Bt.20901.1.A1_at	APOBEC3A	apolipoprotein B mRNA editing enzyme, catalytic polypeptide-like 3A	0.047522	2606263
Bt.16467.1.S1_at	KLHL8	kelch-like 8 (Drosophila)	0.048426	213119
Bt.27365.1.A1_at	CD38 /// LOC781730	CD38 molecule /// ADP-ribosyl cyclase 1-like	0.048737	-233679
a FC= fold change. Common DEGs between preclinical and clinical animals are highlighted in bold.
