# Supplementary material for: Whole Blood Gene Expression Profiling in Preclinical and Clinical Cattle Infected with Atypical Bovine Spongiform Encephalopathy
Source: PLoS One. 2016 Apr 13;11(4):e0153425. doi: 10.1371/journal.pone.0153425 (PMC4830546; doi:10.1371/journal.pone.0153425)
Supplement: S3 Table — The gene enrichment analysis was performed using DAVID bioinformatics tool 6.7 (NIAID/NIH, USA). Only genes with a known GO are represented in the list. The DEGs which fell in more than one category for simplicity are presented under a single functional heading. FC and P values refer to the microarray analysis. (XLSX) [file pone.0153425.s005.xlsx]

## Sheet: Sheet1
S3 Table. Functional classification of differentially expressed genes found in blood of clinical versus preclinical animals.a
Functional group	Probe Name	Gene Name	Gene symbol	Fold Change	P value
Defense response	BT.27364.1.S1_AT	platelet-activating factor receptor	PTAFR	212126	0.003725
	BT.3046.2.S1_AT	ficolin (collagen/fibrinogen domain containing) 1	FCN1	2207152	0.003434
	BT.4001.1.S1_AT	heme oxygenase (decycling) 1	HMOX1	2263902	0.000577
	BT.6556.1.S1_AT	regakine 1	LOC504773	324374	0.007413
	BT.8140.1.S1_AT	Fc fragment of IgE, high affinity I, receptor for; gamma polypeptide	FCER1G	2289648	0.012782
	BT.146.1.S1_AT	defensin, beta 4A	DEFB4A	5763436	0.043373
	BT.29856.1.S1_AT	guanine nucleotide binding protein (G protein), gamma 7	GNG7	2729007	0.006979
Regulation of leukocyte activation	BT.103.1.S1_AT	bactericidal/permeability-increasing protein	BPI	6578933	0.008685
	BT.24855.1.S1_AT	tumor necrosis factor (ligand) superfamily, member 13b-like /// tumor necrosis factor (ligand) superfamily, member 13b	LOC100337484 /// TNFSF13B	2310088	0.010011
	BT.24855.2.S1_AT	tumor necrosis factor (ligand) superfamily, member 13b	TNFSF13B	2051764	0.001769
	BT.8140.1.S1_AT	Fc fragment of IgE, high affinity I, receptor for; gamma polypeptide	FCER1G	2289648	0.012782
	BT.3841.1.S1_AT	CD83 molecule	CD83	-214183	0.008888
Regulation of B cell proliferation	BT.10084.1.S1_AT	caspase 3, apoptosis-related cysteine peptidase	CASP3	3112772	0.000119
	BT.13130.1.S1_AT	CD40 molecule, TNF receptor superfamily member 5	CD40	-256019	0.000326
	BT.24855.1.S1_AT	tumor necrosis factor (ligand) superfamily, member 13b-like /// tumor necrosis factor (ligand) superfamily, member 13b	LOC100337484 /// TNFSF13B	2310088	0.010011
	BT.2749.1.S1_AT	cyclin-dependent kinase inhibitor 1A (p21, Cip1)	CDKN1A	2870526	0.025212
	BT.24855.2.S1_AT	tumor necrosis factor (ligand) superfamily, member 13b	TNFSF13B	2051764	0.001769
ISG15-protein conjugation	BT.12304.1.S1_AT	ISG15 ubiquitin-like modifier	ISG15	4633856	0.029872
	BT.16725.1.S1_AT	ubiquitin-conjugating enzyme E2L 6	UBE2L6	3028942	0.022391
	BT.2294.1.S1_A_AT	ubiquitin-like modifier activating enzyme 7	UBA7	2003413	0.014031
Chemokine signaling pathway	BT.21950.1.S1_AT	chemokine (C-C motif) ligand 16	CCL16	2438979	0.006583
	BT.21950.1.S1_S_AT	chemokine (C-C motif) ligand 16	CCL16	2431965	0.011229
	BT.23093.1.S1_AT	chemokine (C-X-C motif) ligand 3	CXCL3	-122316	0.008855
	BT.24492.1.S1_AT	signal transducer and activator of transcription 2, 113kDa	STAT2	211701	0.0051
	BT.26575.2.A1_AT	chemokine (C-X-C motif) receptor 5	CXCR5	-204869	0.002954
Inflammatory response	BT.610.1.A1_AT	chemokine (C-X-C motif) ligand 2	CXCL2	-765994	0.023513
	BT.611.1.S1_AT	chemokine (C-X-C motif) ligand 2 /// chemokine (C-X-C motif) ligand 1 (melanoma growth stimulating activity, alpha)	CXCL2 /// GRO1	-206398	0.000966
	BT.611.1.S1_X_AT	chemokine (C-X-C motif) ligand 2 /// chemokine (C-X-C motif) ligand 1 (melanoma growth stimulating activity, alpha)	CXCL2 /// GRO1	-162668	0.002521
	BT.611.1.S2_AT	chemokine (C-X-C motif) ligand 2 /// chemokine (C-X-C motif) ligand 1 (melanoma growth stimulating activity, alpha)	CXCL2 /// GRO1	-354276	0.003147
Outer membrane	BT.18414.1.S1_AT	glycerol kinase	GK	3098949	0.012048
	BT.20383.1.S1_AT	microsomal glutathione S-transferase 1	MGST1	2309176	0.00012
	BT.26461.1.A1_AT	ankylosis, progressive homolog (mouse)	ANKH	-214907	0.003977
	BT.9379.1.S1_AT	monoamine oxidase A	MAOA	2973767	0.008176
Apolipoprotein A-I binding	BT.4520.1.S1_AT	scavenger receptor class B, member 1	SCARB1	2087415	0.013085
	BT.11126.1.S1_AT	lecithin-cholesterol acyltransferase	LCAT	-216212	0.001672
Behavior	BT.15334.2.A1_AT	Signal transducer and activator of transcription 3 (acute-phase response factor)	STAT3	2678539	0.044312
	BT.7161.1.S1_AT	spermatid perinuclear RNA binding protein	STRBP	-239867	0.001968
	BT.8140.1.S1_AT	Fc fragment of IgE, high affinity I, receptor for; gamma polypeptide	FCER1G	2289648	0.012782
Antigen processing and presentation	BT.13510.1.S1_AT	major histocompatibility complex, class II, DO beta	HLA-DOB	-21399	0.001009
	BT.22646.1.S1_AT	regulatory factor X, 5 (influences HLA class II expression)	RFX5	-208626	0.018209
	BT.24665.1.S1_AT	class II, major histocompatibility complex, transactivator	CIITA	-237155	0.006529
	BT.2227.1.S1_AT	major histocompatibility complex, class II, DO alpha	HLA-DOA	-2032	0.017052
a The gene enrichment analysis was performed using DAVID bioinformatics tool 6.7 (NIAID/NIH, USA). Only genes with a known GO are represented in the list. The DEGs which fell in more than one category for simplicity are presented under a single functional heading. FC and P values refer to the microarray analysis.
