# Supplementary material for: Whole Blood Gene Expression Profiling in Preclinical and Clinical Cattle Infected with Atypical Bovine Spongiform Encephalopathy
Source: PLoS One. 2016 Apr 13;11(4):e0153425. doi: 10.1371/journal.pone.0153425 (PMC4830546; doi:10.1371/journal.pone.0153425)
Supplement: S4 Table — FC = fold change. (XLSX) [file pone.0153425.s006.xlsx]

## Sheet: Sheet1
probe	ID	M	A	t	P_Value	B	GeneSymbol	GeneTitle	FC
4285	Bt.16070.3.A1_at	-2.82046	9.81694	-6.18876	4.36e-06	4.08037	LOC786352	apolipoprotein L, 1-like	-7.06387
22804	Bt.8382.2.S1_at	1.19235	9.8541	5.02738	6.07e-05	1.43796	RHOB	ras homolog gene family, member B	2.28525
16840	Bt.28461.2.S1_a_at	-2.62202	3.52976	-4.93182	7.58e-05	1.21576	INSR	insulin receptor	-6.1561
22070	Bt.7220.1.S1_at	-6.81568	10.4475	-4.55772	0.000182168	0.342346	BLA-DQB	MHC class II antigen	-112.648
23369	Bt.9173.1.A1_at	1.26876	7.29181	4.41127	0.000257209	-0.000286346	NBEAL2	neurobeachin-like 2	2.40954
9834	Bt.215.1.S1_at	-7.41651	8.96947	-4.17858	0.000445469	-0.544252	HLA-DQA1	major histocompatibility complex, class II, DQ alpha 5	-170.841
9231	Bt.20925.1.S1_at	-5.97723	7.6934	-4.01926	0.000648961	-0.915607	BOLA-DQB	major histocompatibility complex, class II, DQ beta	-62.9978
16838	Bt.28461.1.S1_a_at	-1.69709	2.78515	-3.89701	0.000865975	-1.19955	INSR	insulin receptor	-3.24246
23760	Bt.9605.1.S1_at	1.29898	11.0129	3.70838	0.00135016	-1.63514	MS4A8B	membrane-spanning 4-domains, subfamily A, member 8B	2.46055
11397	Bt.23226.1.S1_at	-1.20137	5.10948	-3.67678	0.00145418	-1.70774	ACADSB	acyl-CoA dehydrogenase, short/branched chain	-2.29958
15995	Bt.27760.1.S1_at	-2.27251	9.60127	-3.64539	0.00156534	-1.77973	BoLA /// BOLA-A	major histocompatibility complex, class I, A /// major histocompatibility complex, class I, A	-4.83164
11066	Bt.22734.1.A1_at	1.78524	6.18447	3.5343	0.00203042	-2.03348	ENPP4	ectonucleotide pyrophosphatase/phosphodiesterase 4 (putative)	3.44676
4284	Bt.16070.2.S1_at	-1.58793	7.81122	-3.40338	0.00275513	-2.33014	LOC786352	apolipoprotein L, 1-like	-3.00618
17985	Bt.29692.1.S1_at	-2.73515	5.01286	-3.30995	0.00342182	-2.54	TRD@	T-cell receptor delta chain	-6.65829
21262	Bt.6147.1.S1_a_at	-1.02438	5.36117	-3.18857	0.00452704	-2.81002	METTL12	methyltransferase like 12	-2.03409
11108	Bt.22785.1.S1_at	1.12105	7.96921	3.02637	0.00655761	-3.1655	CEBPB	CCAAT/enhancer binding protein (C/EBP), beta	2.17505
15500	Bt.27261.2.S1_at	-2.11831	3.69559	-2.79649	0.010996	-3.65693	LOC100847574	multidrug resistance-associated protein 4-like	-4.34186
4810	Bt.1658.1.S1_at	1.0513	12.7725	2.72202	0.0129682	-3.81251	DUSP1	dual specificity phosphatase 1	2.07239
12419	Bt.24441.1.S1_at	1.84	8.09932	2.69991	0.0136158	-3.85834	LOC100336589	leukocyte immunoglobulin-like receptor, subfamily A (with TM domain), member 6-like	3.58011
1149	Bt.11525.1.S1_a_at	1.10075	4.82816	2.61444	0.0164187	-4.03381	RBPMS	RNA binding protein with multiple splicing	2.14466
20500	Bt.5230.1.S1_at	-1.41886	9.70903	-2.61389	0.0164383	-4.03492	ID3	inhibitor of DNA binding 3, dominant negative helix-loop-helix protein	-2.67374
20017	Bt.4762.1.S1_at	-1.26454	6.67834	-2.61162	0.0165199	-4.03955	BOLA-NC1	non-classical MHC class I antigen	-2.40251
5590	Bt.1736.1.A1_at	1.21859	6.78138	2.60715	0.0166814	-4.04865	SOCS1	suppressor of cytokine signaling 1	2.32719
17727	Bt.29403.1.S1_at	-2.5365	8.1039	-2.60157	0.0168851	-4.05998	TFF2	trefoil factor 2	-5.80182
3755	Bt.155.1.S1_at	1.13838	11.8544	2.59739	0.0170393	-4.06847	IL8	interleukin 8	2.20134
19880	Bt.4609.1.S1_at	-1.53271	10.7615	-2.58299	0.0175809	-4.09767	LOC100847474	uncharacterized LOC100847474	-2.89328
12108	Bt.24154.1.A1_at	1.21157	7.49501	2.57775	0.0177819	-4.10828	TFDP2	transcription factor Dp-2 (E2F dimerization partner 2)	2.31589
6837	Bt.18566.1.A1_at	-1.01	5.7323	-2.56296	0.0183611	-4.13815	LOC539805	uncharacterized LOC539805	-2.01391
9868	Bt.21546.1.S1_at	1.33594	4.88571	2.54064	0.0192683	-4.18305	LOC516579	probable phospholipid-transporting ATPase IIA-like	2.52441
16091	Bt.27854.1.S1_at	1.04518	10.9755	2.52699	0.019844	-4.21042	NFIL3	nuclear factor, interleukin 3 regulated	2.06363
21020	Bt.5847.1.S1_at	-2.14401	4.26243	-2.52109	0.0200976	-4.22222	GPD2	glycerol-3-phosphate dehydrogenase 2 (mitochondrial)	-4.41988
16219	Bt.27973.1.S1_at	1.10488	5.6059	2.50371	0.0208631	-4.25692	SLCO3A1	solute carrier organic anion transporter family, member 3A1	2.15081
18032	Bt.29715.1.S1_at	-1.03185	3.87176	-2.48877	0.0215426	-4.28664	PTPRC	protein tyrosine phosphatase, receptor type, C	-2.04465
10448	Bt.22143.1.A1_at	1.06236	4.68906	2.48367	0.0217791	-4.29676	SYT4	synaptotagmin IV	2.08835
8115	Bt.19937.2.S1_at	1.18931	7.75159	2.46821	0.0225115	-4.32738	LOC532189	carboxypeptidase D-like	2.28044
22004	Bt.7145.1.S1_at	-1.51112	10.1101	-2.41889	0.0250041	-4.42436	GZMB /// LOC100125946	granzyme B (granzyme 2, cytotoxic T-lymphocyte-associated serine esterase 1) /// uncharacterized LOC100125946	-2.85031
4582	Bt.16350.2.A1_s_at	-1.30343	7.54984	-2.41719	0.0250943	-4.42768	GBP5	guanylate binding protein 5	-2.46815
22996	Bt.8724.1.S1_at	1.02495	7.60438	2.38682	0.0267602	-4.48685	LOC100299281	quinone oxidoreductase-like protein 2-like	2.03488
15757	Bt.2749.1.S1_at	1.50253	6.48236	2.37744	0.0272949	-4.50504	CDKN1A	cyclin-dependent kinase inhibitor 1A (p21, Cip1)	2.83339
13378	Bt.25269.1.S1_at	1.52581	6.49321	2.36915	0.0277757	-4.52108	GCA	grancalcin, EF-hand calcium binding protein	2.87949
9996	Bt.21724.2.S1_a_at	-1.24489	3.99111	-2.33364	0.0299259	-4.58943	FDFT1	farnesyl-diphosphate farnesyltransferase 1	-2.37001
2904	Bt.13628.1.S1_at	1.0881	10.2084	2.32963	0.0301783	-4.59712	TGM3	transglutaminase 3 (E polypeptide, protein-glutamine-gamma-glutamyltransferase)	2.12594
11539	Bt.23399.1.S1_at	1.04118	5.47575	2.32641	0.0303821	-4.60328	PKM	pyruvate kinase, muscle	2.05791
7524	Bt.19308.1.S1_at	-1.29324	5.33667	-2.32189	0.030671	-4.61193	BACH2	BTB and CNC homology 1, basic leucine zipper transcription factor 2	-2.45077
16326	Bt.28027.1.S1_at	-2.02162	4.43535	-2.30854	0.0315377	-4.6374	LOC785752 /// LOC789653	uncharacterized LOC785752 /// TRD@ protein-like	-4.06039
20170	Bt.49.1.S1_at	-1.24114	4.47318	-2.30825	0.0315568	-4.63795	CD40LG	CD40 ligand	-2.36386
9558	Bt.21225.1.S1_at	1.1264	5.15791	2.25709	0.035093	-4.73474	EYA3	eyes absent homolog 3 (Drosophila)	2.18313
10273	Bt.21986.1.A1_a_at	-1.21132	3.49405	-2.21061	0.0386173	-4.82155	USP7	ubiquitin specific peptidase 7 (herpes virus-associated)	-2.31549
15499	Bt.27261.1.S1_at	-3.44432	5.51397	-2.19606	0.039785	-4.8485	LOC100337108	uncharacterized LOC100337108	-10.8854
17143	Bt.28732.1.S1_at	-1.10213	14.018	-2.18842	0.0404114	-4.86261	TRD@	T-cell receptor delta chain	-2.14671
20341	Bt.5075.1.S1_at	-1.06567	6.03013	-2.15814	0.0429811	-4.91821	SPINT2	serine peptidase inhibitor, Kunitz type, 2	-2.09315
6734	Bt.1847.1.S1_at	1.03334	9.38727	2.12576	0.0458938	-4.97715	LOC789748	Sialic acid-binding Ig-like lectin 14-like	2.04675
18100	Bt.29747.1.S1_at	-1.31258	4.55054	-2.10615	0.0477427	-5.01256	LOC100851578	uncharacterized LOC100851578	-2.48385
